# Supplementary material for: Measuring the Usability and Quality of Explanations of a Machine Learning Web-Based Tool for Oral Tongue Cancer Prognostication
Source: Int J Environ Res Public Health. 2022 Jul 8;19(14):8366. doi: 10.3390/ijerph19148366 (PMC9322510; doi:10.3390/ijerph19148366)
Supplement: Supplementary file 1 [file ijerph-19-08366-s001.zip]

Archive with 1 entries (1 files):
- ijerph-1756071-supplementary.pdf
